# Supplementary material for: Feta cheese proteins: Manifesting the identity of Greece׳s National Treasure
Source: Data Brief. 2018 Jun 28;19:2037–40. doi: 10.1016/j.dib.2018.06.084 (PMC6141374; doi:10.1016/j.dib.2018.06.084)
Supplement: Supplementary file 2 — Supplementary material Table 1: List of core feta cheese proteins present in all samples analyzed. aAccession number as appearing in the Swiss-Prot/UniprotKB database. bDescription (Protein name) as appearing in the Swiss-Prot/UniprotKB database. cSequence coverage=(number of the identified residues/total number of amino acid residues in the protein sequence)×100%. dNumber of identified proteins/protein groups. eNumber of unique peptides identified per protein/protein group. f Based on the calculation using the Proteome Discoverer software. gBased on the calculation using the Proteome Discoverer software. [file mmc2.xlsx]

## Sheet: Sheet1
Accession Number a	Description b	Coverage c	# Proteins d	# Unique Peptides e	MW [kDa] f	calc. pI g
W5PLZ0	ATPase H+ transporting V1 subunit B2 OS=Ovis aries GN=ATP6V1B2 PE=3 SV=1 - [W5PLZ0_SHEEP]	2.91	1	1	56.8961	5.80811
W5QC22	CD47 molecule OS=Ovis aries GN=CD47 PE=4 SV=1 - [W5QC22_SHEEP]	3.09	5	1	32.1383	8.48486
P68251	14-3-3 protein beta/alpha (Fragments) OS=Ovis aries GN=YWHAB PE=1 SV=2 - [1433B_SHEEP]	7.77	20	1	22.0398	5.03369
P62262	14-3-3 protein epsilon OS=Ovis aries GN=YWHAE PE=1 SV=1 - [1433E_SHEEP]	7.84	4	1	29.1554	4.7417
F1MKI5	45 kDa calcium-binding protein (Fragment) OS=Bos taurus GN=SDF4 PE=4 SV=2 - [F1MKI5_BOVIN]	2.36	4	1	29.7755	4.729
G3MZC1	5'-nucleotidase (Fragment) OS=Bos taurus GN=NT5E PE=4 SV=1 - [G3MZC1_BOVIN]	5.25	4	1	35.9592	7.10791
W5PUV3	5'-nucleotidase ecto OS=Ovis aries GN=NT5E PE=3 SV=1 - [W5PUV3_SHEEP]	2.96	1	1	63.1706	7.35693
W5NYF7	5'-nucleotidase, cytosolic II OS=Ovis aries GN=NT5C2 PE=4 SV=1 - [W5NYF7_SHEEP]	6.74	2	1	59.8849	5.73193
W5PQR5	60S ribosomal protein L18 OS=Ovis aries GN=RPL18 PE=3 SV=1 - [W5PQR5_SHEEP]	6.91	1	1	21.508	11.6929
Q56JX3	60S ribosomal protein L31 OS=Bos taurus GN=RPL31 PE=2 SV=1 - [RL31_BOVIN]	7.2	1	1	14.4539	10.5356
G3N2X2	60S ribosomal protein L36 OS=Bos taurus PE=3 SV=1 - [G3N2X2_BOVIN]	8.57	1	1	12.0706	10.6235
P79361	7.5 kDa bactinecin (Fragment) OS=Ovis aries GN=Bac7.5 PE=4 SV=1 - [P79361_SHEEP]	4.88	9	1	18.6309	9.99365
F1N614	78 kDa glucose-regulated protein OS=Bos taurus GN=HSPA5 PE=3 SV=2 - [F1N614_BOVIN]	10	39	4	66.2245	5.31299
L8IDR3	A-kinase anchor protein 6 OS=Bos mutus GN=M91_17120 PE=4 SV=1 - [L8IDR3_9CETA]	0.26	4	1	255.894	4.98291
W5PZ94	Aconitate hydratase OS=Ovis aries GN=ACO1 PE=3 SV=1 - [W5PZ94_SHEEP]	0.89	1	1	99.6513	7.94287
W5P684	Actin, beta like 2 OS=Ovis aries GN=ACTBL2 PE=3 SV=1 - [W5P684_SHEEP]	13.83	3	1	41.8909	5.47803
P60713	Actin, cytoplasmic 1 OS=Ovis aries GN=ACTB PE=2 SV=1 - [ACTB_SHEEP]	28.27	9	2	41.7097	5.47803
Q5E9B5	Actin, gamma-enteric smooth muscle OS=Bos taurus GN=ACTG2 PE=2 SV=1 - [ACTH_BOVIN]	28.46	24	2	41.8498	5.47803
W5P708	Actinin alpha 4 OS=Ovis aries GN=ACTN4 PE=4 SV=1 - [W5P708_SHEEP]	1.33	4	1	95.4644	6.34131
W5PCL4	Acyl-CoA synthetase long chain family member 1 OS=Ovis aries GN=ACSL1 PE=4 SV=1 - [W5PCL4_SHEEP]	1.77	1	1	81.8701	7.63525
W5QG32	Adenylate cyclase 5 OS=Ovis aries GN=ADCY5 PE=3 SV=1 - [W5QG32_SHEEP]	0.65	1	1	118.751	8.1333
C5IWS9	ADP-ribosylation factor 5 OS=Ovis aries GN=ARF5 PE=2 SV=1 - [C5IWS9_SHEEP]	6.11	6	1	20.5166	6.78564
Q9MZY2	Airway lactoperoxidase OS=Ovis aries PE=1 SV=1 - [Q9MZY2_SHEEP]	0.98	2	1	80.4361	8.68994
A7MBD7	AKR1B10 protein OS=Bos taurus GN=AKR1B10 PE=2 SV=1 - [A7MBD7_BOVIN]	3.87	2	1	35.4986	6.62451
B3VHM9	Albumin (Fragment) OS=Capra hircus PE=2 SV=1 - [B3VHM9_CAPHI]	9.78	14	8	66.2698	5.85889
W5PFB9	Alkaline phosphatase OS=Ovis aries GN=ALPL PE=3 SV=1 - [W5PFB9_SHEEP]	3.05	2	1	50.252	6.80029
Q9TRH1	Alkaline phosphodiesterase I (Fragment) OS=Bos taurus PE=1 SV=1 - [Q9TRH1_BOVIN]	86.67	7	1	1.67689	9.99365
I6WY32	Alpha s1 casein OS=Capra hircus GN=CSN1S1 PE=2 SV=1 - [I6WY32_CAPHI]	52.11	8	1	24.1612	5.41455
D2D3I8	Alpha s1 casein OS=Ovis aries GN=CSN1S1 PE=2 SV=1 - [D2D3I8_SHEEP]	78.97	10	20	24.3004	5.42725
B6VPY3	Alpha s2 casein OS=Bubalus bubalis GN=csn1s2 PE=2 SV=1 - [B6VPY3_BUBBU]	38.03	10	3	25.0477	8.42627
I1WXR5	Alpha-1-antitrypsin transcript variant 3 OS=Ovis aries GN=SERPINA1 PE=2 SV=1 - [I1WXR5_SHEEP]	7.48	5	1	11.538	5.13525
W5P101	Alpha-1-B glycoprotein OS=Ovis aries GN=A1BG PE=4 SV=1 - [W5P101_SHEEP]	1.84	1	1	51.9167	8.57275
W5PF04	alpha-1,2-Mannosidase (Fragment) OS=Ovis aries GN=MAN1A1 PE=3 SV=1 - [W5PF04_SHEEP]	1.95	1	1	63.9506	6.93213
W5QHN3	Alpha-1,4 glucan phosphorylase (Fragment) OS=Ovis aries GN=PYGL PE=3 SV=1 - [W5QHN3_SHEEP]	0.9	6	1	88.3533	6.02393
Q2KJF1	Alpha-1B-glycoprotein OS=Bos taurus GN=A1BG PE=1 SV=1 - [A1BG_BOVIN]	6.16	2	3	53.5203	5.42725
W5NSA6	Alpha-2-macroglobulin OS=Ovis aries GN=A2M PE=4 SV=1 - [W5NSA6_SHEEP]	1.49	1	2	164.116	6.02393
K4JDT2	Alpha-2-macroglobulin variant 20 OS=Bos taurus GN=A2M PE=2 SV=1 - [K4JDT2_BOVIN]	2.5	8	2	98.281	6.01123
L8ISV3	Alpha-enolase OS=Bos mutus GN=M91_12821 PE=3 SV=1 - [L8ISV3_9CETA]	10.42	7	4	47.0272	6.58057
L8HY57	Alpha-N-acetylgalactosaminidase (Fragment) OS=Bos mutus GN=M91_14876 PE=3 SV=1 - [L8HY57_9CETA]	2.7	5	1	46.0451	5.46533
P18626	Alpha-S1-casein OS=Capra hircus GN=CSN1S1 PE=1 SV=2 - [CASA1_CAPHI]	68.69	11	1	24.2743	5.42725
D2DRB7	Alpha-s1-casein variant OS=Ovis aries GN=CSN1S1 PE=2 SV=1 - [D2DRB7_SHEEP]	67.96	3	2	23.47	6.20166
P33049	Alpha-S2-casein OS=Capra hircus GN=CSN1S2 PE=2 SV=1 - [CASA2_CAPHI]	61.43	5	2	26.3723	8.17725
E7BQS1	Alpha-S2-casein OS=Ovis aries GN=CSN1S2 PE=2 SV=1 - [E7BQS1_SHEEP]	64.57	7	2	26.3143	8.17725
E7BQS2	Alpha-s2-casein OS=Ovis aries GN=CSN1S2 PE=2 SV=1 - [E7BQS2_SHEEP]	64.57	4	3	26.3483	8.42627
A5D7S0	Alpha-soluble NSF attachment protein OS=Bos taurus GN=NAPA PE=2 SV=1 - [A5D7S0_BOVIN]	4.41	2	1	33.1832	5.36377
W5PQH0	Aminopeptidase OS=Ovis aries GN=ANPEP PE=4 SV=1 - [W5PQH0_SHEEP]	1.39	2	1	105.997	5.50342
W5Q379	AMMECR1 like OS=Ovis aries GN=AMMECR1L PE=4 SV=1 - [W5Q379_SHEEP]	8.71	2	1	34.4474	8.98291
W5Q552	Anaphase promoting complex subunit 7 OS=Ovis aries GN=ANAPC7 PE=4 SV=1 - [W5Q552_SHEEP]	3.17	1	1	66.7458	5.73193
W5P0U9	Angiopoietin like 4 OS=Ovis aries GN=ANGPTL4 PE=4 SV=1 - [W5P0U9_SHEEP]	3.81	2	1	35.7171	9.21729
E3VL24	Angiopoietin-like protein 4 (Fragment) OS=Capra hircus PE=2 SV=1 - [E3VL24_CAPHI]	4.2	5	1	32.5954	9.37842
W5P2C2	Ankyrin 3 OS=Ovis aries GN=ANK3 PE=4 SV=1 - [W5P2C2_SHEEP]	0.82	1	1	479.33	6.39209
L8INJ9	Ankyrin-3 (Fragment) OS=Bos mutus GN=M91_19999 PE=4 SV=1 - [L8INJ9_9CETA]	0.83	2	1	473.257	6.34131
L8IUU8	Annexin (Fragment) OS=Bos mutus GN=M91_02765 PE=3 SV=1 - [L8IUU8_9CETA]	4.09	6	1	35.5444	6.93213
A2SW69	Annexin A2 OS=Ovis aries GN=ANXA2 PE=1 SV=1 - [ANXA2_SHEEP]	13.57	1	4	38.5878	7.31299
W5PSZ5	Annexin OS=Ovis aries GN=ANXA1 PE=3 SV=1 - [W5PSZ5_SHEEP]	17.63	1	4	38.7741	6.58057
W5QBI9	Annexin OS=Ovis aries GN=ANXA3 PE=3 SV=1 - [W5QBI9_SHEEP]	4.02	2	1	35.9716	6.30322
W5Q3N6	APC, WNT signaling pathway regulator OS=Ovis aries GN=APC PE=4 SV=1 - [W5Q3N6_SHEEP]	1.12	1	1	312.78	7.76709
Q7M2U8	Apolipoprotein E OS=Ovis aries GN=APOE PE=2 SV=1 - [APOE_SHEEP]	4.43	2	1	36.1927	5.68115
F1MUW2	Aquarius intron-binding spliceosomal factor OS=Bos taurus GN=AQR PE=4 SV=2 - [F1MUW2_BOVIN]	1.98	3	1	168.596	6.39209
A5JSS5	As2-casein (Fragment) OS=Capra hircus PE=2 SV=1 - [A5JSS5_CAPHI]	90.74	3	1	12.8477	9.62744
W5NY50	ATP synthase subunit alpha OS=Ovis aries GN=ATP5A1 PE=3 SV=1 - [W5NY50_SHEEP]	1.45	1	1	59.6667	9.18799
W5PEP7	ATP synthase subunit beta OS=Ovis aries GN=ATP5B PE=3 SV=1 - [W5PEP7_SHEEP]	2.27	1	1	56.1735	5.2749
P00829	ATP synthase subunit beta, mitochondrial OS=Bos taurus GN=ATP5B PE=1 SV=2 - [ATPB_BOVIN]	2.27	3	1	56.2486	5.2749
Q009B1	ATP-binding cassette sub-family G member 2 OS=Ovis aries GN=ABCG2 PE=2 SV=1 - [Q009B1_SHEEP]	3.19	2	2	73.126	8.57275
W5NT95	ATPase H+ transporting accessory protein 2 OS=Ovis aries GN=ATP6AP2 PE=4 SV=1 - [W5NT95_SHEEP]	2.29	2	1	39.2204	6.04932
A8QJ91	Bactenecin (Fragment) OS=Cervus elaphus hispanicus PE=2 SV=1 - [A8QJ91_CEREL]	20.51	75	1	4.52524	4.89404
A7E341	BCO2 protein OS=Bos taurus GN=BCO2 PE=2 SV=1 - [A7E341_BOVIN]	1.51	3	1	60.3293	7.63525
Q155X5	Beta casein (Fragment) OS=Bos indicus PE=4 SV=1 - [Q155X5_BOSIN]	37.78	9	1	5.16362	6.52197
V5RKP7	Beta lactoglobulin (Fragment) OS=Bos indicus GN=LGB PE=4 SV=1 - [V5RKP7_BOSIN]	30	1	1	3.49465	4.28467
E9NRZ3	Beta-1,4-galactosyltransferase I OS=Capra hircus GN=B4GALT1 PE=2 SV=1 - [E9NRZ3_CAPHI]	5.72	5	2	44.7299	9.0708
F5CC79	Beta-1,4-galactosyltransferase I OS=Ovis aries GN=B4GALT1 PE=2 SV=1 - [F5CC79_SHEEP]	1.99	2	1	44.7949	8.85107
A4ZVY6	Beta-2-microglobulin OS=Ovis aries PE=2 SV=1 - [A4ZVY6_SHEEP]	16.1	6	2	13.6019	6.15088
I6W7A2	Beta-actin OS=Capra hircus GN=ACTB PE=2 SV=1 - [I6W7A2_CAPHI]	28.27	30	2	41.5657	5.70654
L8IF57	Beta-actin-like protein 2 OS=Bos mutus GN=M91_11587 PE=3 SV=1 - [L8IF57_9CETA]	13.83	7	1	41.8768	5.47803
Q5YD57	Beta-casein (Fragment) OS=Capra hircus GN=CSN2 PE=4 SV=1 - [Q5YD57_CAPHI]	94.9	4	1	11.0509	7.41553
R4R2H5	Beta-casein (Fragment) OS=Ovis aries PE=4 SV=1 - [R4R2H5_SHEEP]	100	3	2	4.97483	9.70068
P33048	Beta-casein OS=Capra hircus GN=CSN2 PE=2 SV=1 - [CASB_CAPHI]	68.92	20	0	24.8492	5.35107
Q95L76	Beta-casein OS=Capra hircus GN=csn2 PE=3 SV=1 - [Q95L76_CAPHI]	38.12	18	1	24.9763	5.35107
P11839	Beta-casein OS=Ovis aries GN=CSN2 PE=1 SV=3 - [CASB_SHEEP]	58.11	2	12	24.8592	5.35107
A5JSR7	Beta-lactoglobulin (Fragment) OS=Capra hircus PE=2 SV=1 - [A5JSR7_CAPHI]	44.97	26	2	18.7559	5.66846
P67975	Beta-lactoglobulin OS=Ovis aries musimon GN=LGB PE=1 SV=1 - [LACB_OVIMU]	51.85	27	3	18.1394	5.37646
O46399	Beta-tubulin (Fragment) OS=Ovis aries PE=2 SV=1 - [O46399_SHEEP]	7.95	13	1	17.3544	8.00146
W5PAJ3	BPI fold containing family B member 1 OS=Ovis aries GN=BPIFB1 PE=4 SV=1 - [W5PAJ3_SHEEP]	3.59	2	1	51.683	6.80029
W5PFL6	BTB domain containing 6 OS=Ovis aries GN=BTBD6 PE=4 SV=1 - [W5PFL6_SHEEP]	1.81	1	1	49.3292	6.3667
Q6RUR7	Butyrophilin (Fragment) OS=Ovis aries PE=4 SV=1 - [Q6RUR7_SHEEP]	24.62	1	1	14.1431	5.16064
A3EY52	Butyrophilin subfamily 1 member A1 OS=Capra hircus GN=BTN1A1 PE=2 SV=1 - [A3EY52_CAPHI]	34.41	28	3	59.2278	5.21143
W5NPT7	Butyrophilin subfamily 1 member A1 OS=Ovis aries GN=BTN1A1 PE=4 SV=1 - [W5NPT7_SHEEP]	34.6	6	16	59.1708	5.21143
W5NZU3	Cadherin 1 OS=Ovis aries GN=CDH1 PE=4 SV=1 - [W5NZU3_SHEEP]	1.02	1	1	97.8712	4.94482
F1N619	Cadherin-1 (Fragment) OS=Bos taurus GN=CDH1 PE=1 SV=2 - [F1N619_BOVIN]	1.09	5	1	91.803	4.79248
W5NZ32	Calcium activated nucleotidase 1 OS=Ovis aries GN=CANT1 PE=4 SV=1 - [W5NZ32_SHEEP]	2.94	3	1	41.6212	6.20166
W5Q4F2	Calcium binding and coiled-coil domain 1 OS=Ovis aries GN=CALCOCO1 PE=4 SV=1 - [W5Q4F2_SHEEP]	1.01	1	1	77.407	4.83057
F1N037	Calcium-binding and coiled-coil domain-containing protein 1 OS=Bos taurus GN=CALCOCO1 PE=4 SV=1 - [F1N037_BOVIN]	1.03	4	1	75.6243	4.93213
O18737	Calcium-binding and coiled-coil domain-containing protein 2 OS=Bos taurus GN=CALCOCO2 PE=2 SV=1 - [CACO2_BOVIN]	3.11	1	1	52.5178	5.12256
W5Q3Y4	Calcium-transporting ATPase OS=Ovis aries GN=ATP2A2 PE=3 SV=1 - [W5Q3Y4_SHEEP]	0.93	5	1	106.546	5.35107
W5Q9B1	Calcium-transporting ATPase OS=Ovis aries GN=ATP2A3 PE=4 SV=1 - [W5Q9B1_SHEEP]	2.29	1	1	109.168	5.56689
W5PM16	Calcium-transporting ATPase OS=Ovis aries GN=ATP2C2 PE=3 SV=1 - [W5PM16_SHEEP]	2.3	1	1	99.3032	6.50732
L8IQ68	Calcium-transporting ATPase type 2C member 2 (Fragment) OS=Bos mutus GN=M91_18158 PE=4 SV=1 - [L8IQ68_9CETA]	2.59	3	1	87.7559	7.12256
A5D7J6	CALR protein OS=Bos taurus GN=CALR PE=1 SV=1 - [A5D7J6_BOVIN]	2.88	4	1	48.0679	4.4751
W5PJG7	Calreticulin OS=Ovis aries GN=CALR PE=3 SV=1 - [W5PJG7_SHEEP]	2.88	1	1	48.0289	4.44971
W5QH35	Capping actin protein, gelsolin like OS=Ovis aries GN=CAPG PE=4 SV=1 - [W5QH35_SHEEP]	1.52	1	1	43.5661	7.48877
W5Q7M9	Cardiomyopathy associated 5 OS=Ovis aries GN=CMYA5 PE=4 SV=1 - [W5Q7M9_SHEEP]	0.33	2	1	433.409	4.64014
Q0PMA2	Cathelicidin (Fragment) OS=Capra hircus GN=cath PE=2 SV=1 - [Q0PMA2_CAPHI]	15.15	3	1	11.3139	7.84033
P54230	Cathelicidin-1 OS=Ovis aries GN=CATHL1A PE=2 SV=1 - [CTHL1_SHEEP]	21.94	1	2	17.637	7.59131
P79362	Cathelicidin-2 OS=Ovis aries GN=CATHL2 PE=2 SV=1 - [CTHL2_SHEEP]	14.2	75	2	19.8294	9.46631
P49928	Cathelin-related peptide SC5 OS=Ovis aries PE=1 SV=1 - [SC51_SHEEP]	5	6	1	17.7754	8.82178
S5FR89	Cathepsin B OS=Ovis aries GN=CTSB PE=2 SV=1 - [S5FR89_SHEEP]	4.78	2	1	36.7572	6.02393
P00760	Cationic trypsin OS=Bos taurus PE=1 SV=3 - [TRY1_BOVIN]	3.25	15	1	25.7686	8.07471
Q1RPQ7	CD14 (Fragment) OS=Ovis aries GN=CD14 PE=2 SV=1 - [Q1RPQ7_SHEEP]	10.71	3	1	23.7023	5.57959
F8U3U7	CD36 OS=Capra hircus GN=CD36 PE=2 SV=1 - [F8U3U7_CAPHI]	1.48	5	1	52.7974	8.25049
W5PAL4	CD5 molecule like OS=Ovis aries GN=CD5L PE=4 SV=1 - [W5PAL4_SHEEP]	13.24	3	1	37.6461	5.05908
W5P3T2	Chitinase domain containing 1 OS=Ovis aries GN=CHID1 PE=4 SV=1 - [W5P3T2_SHEEP]	2.25	1	1	52.9414	9.65674
Q8SPQ0	Chitinase-3-like protein 1 OS=Capra hircus GN=CHI3L1 PE=1 SV=1 - [CH3L1_CAPHI]	7.57	6	2	42.8668	8.80713
W5NTD9	Chitinase-3-like protein 1 OS=Ovis aries GN=CHI3L1 PE=3 SV=1 - [W5NTD9_SHEEP]	5.08	2	2	50.6027	9.34912
L8I6I8	Chondroitin sulfate synthase 3 (Fragment) OS=Bos mutus GN=M91_01098 PE=4 SV=1 - [L8I6I8_9CETA]	1.53	1	1	60.721	8.32373
W5PZI1	Clusterin OS=Ovis aries GN=CLU PE=3 SV=1 - [W5PZI1_SHEEP]	5.92	2	2	50.9842	6.07471
W5Q9P7	Cofilin-1 (Fragment) OS=Ovis aries GN=CFL1 PE=4 SV=1 - [W5Q9P7_SHEEP]	15.15	5	2	18.3756	8.00146
W5QCP9	Collagen type VI alpha 3 chain OS=Ovis aries GN=COL6A3 PE=4 SV=1 - [W5QCP9_SHEEP]	0.98	1	1	340.219	6.48096
W5PH81	Complement C7 OS=Ovis aries GN=C7 PE=4 SV=1 - [W5PH81_SHEEP]	1.78	1	1	93.3317	7.10791
W5PID9	Complement C9 OS=Ovis aries GN=C9 PE=4 SV=1 - [W5PID9_SHEEP]	3.83	1	2	61.9005	5.99854
A0A0D5CBR5	Complement component 3 OS=Bubalus bubalis GN=C3 PE=2 SV=1 - [A0A0D5CBR5_BUBBU]	7.77	8	8	187.293	6.85889
W5PBY2	Complement component 4 binding protein alpha OS=Ovis aries GN=C4BPA PE=4 SV=1 - [W5PBY2_SHEEP]	2.3	2	2	68.185	6.99072
O46544	Complement component C3 (Fragment) OS=Ovis aries GN=C3 PE=2 SV=1 - [O46544_SHEEP]	7.74	2	1	39.6545	6.55127
L8IW97	Complement component C7 (Fragment) OS=Bos mutus GN=M91_07756 PE=4 SV=1 - [L8IW97_9CETA]	3.09	4	2	92.8163	7.02002
L8IN50	Complement factor B (Fragment) OS=Bos mutus GN=M91_03760 PE=3 SV=1 - [L8IN50_9CETA]	2.36	9	2	109.112	7.43018
W5PVU3	Cordon-bleu WH2 repeat protein OS=Ovis aries GN=COBL PE=4 SV=1 - [W5PVU3_SHEEP]	1.9	2	1	40.5476	9.87646
W5PJ69	Creatine kinase, M-type OS=Ovis aries GN=CKM PE=3 SV=1 - [W5PJ69_SHEEP]	7.35	1	2	42.9848	7.15186
W5Q0P3	Creatine kinase, mitochondrial 2 OS=Ovis aries GN=CKMT2 PE=3 SV=1 - [W5Q0P3_SHEEP]	6.48	1	1	45.3921	7.66455
Q69EZ6	CSCN1 OS=Capra hircus PE=2 SV=1 - [Q69EZ6_CAPHI]	61.97	10	1	24.0921	5.14795
K4P494	Cystatin C OS=Ovis aries GN=CST3 PE=2 SV=1 - [K4P494_SHEEP]	5.48	2	1	16.1464	9.24658
D6PX64	Cysteine-rich secretory protein 3 OS=Ovis aries GN=Crisp3 PE=2 SV=1 - [D6PX64_SHEEP]	4.51	1	1	27.292	8.26514
W5PS93	DDB1 and CUL4 associated factor 6 OS=Ovis aries GN=DCAF6 PE=4 SV=1 - [W5PS93_SHEEP]	1.82	2	1	104.454	5.2749
L8J4X6	Dedicator of cytokinesis protein 11 (Fragment) OS=Bos mutus GN=M91_18510 PE=4 SV=1 - [L8J4X6_9CETA]	1.01	3	1	205.206	7.57666
W5NWP6	Diaphanous related formin 2 OS=Ovis aries GN=DIAPH2 PE=4 SV=1 - [W5NWP6_SHEEP]	0.92	1	1	112.194	6.34131
W5Q7Z6	Disco interacting protein 2 homolog B OS=Ovis aries GN=DIP2B PE=4 SV=1 - [W5Q7Z6_SHEEP]	2.17	3	1	165.026	8.22119
W5QII4	Dmx like 2 OS=Ovis aries GN=DMXL2 PE=4 SV=1 - [W5QII4_SHEEP]	0.2	1	1	342.603	6.37939
Q58DB3	DNA helicase OS=Bos taurus GN=MCM3 PE=2 SV=1 - [Q58DB3_BOVIN]	2.99	3	1	48.4973	7.82568
W5NZY6	DnaJ heat shock protein family (Hsp40) member B9 OS=Ovis aries GN=DNAJB9 PE=4 SV=1 - [W5NZY6_SHEEP]	6.28	1	1	25.7843	8.27979
W5P9M4	Dolichyl-phosphate mannosyltransferase subunit 3 OS=Ovis aries GN=DPM3 PE=4 SV=1 - [W5P9M4_SHEEP]	9.9	1	1	10.9348	7.07861
W5PWS5	Dynein axonemal heavy chain 3 OS=Ovis aries GN=DNAH3 PE=4 SV=1 - [W5PWS5_SHEEP]	0.15	1	1	466.263	5.77002
Q2F892	Early transcription factor OS=Orf virus PE=4 SV=1 - [Q2F892_ORFV]	3.54	4	1	80.1482	7.98682
W5PD15	Elongation factor 1-alpha OS=Ovis aries GN=LOC100125610 PE=3 SV=1 - [W5PD15_SHEEP]	7.14	13	4	50.1091	9.01221
L8IWB3	Erythrocyte band 7 integral membrane protein (Fragment) OS=Bos mutus GN=M91_04259 PE=4 SV=1 - [L8IWB3_9CETA]	31.44	4	6	29.0313	5.78271
W5PDR6	Exocyst complex component 7 OS=Ovis aries GN=EXOC7 PE=4 SV=1 - [W5PDR6_SHEEP]	5.32	1	1	83.4963	7.29834
L8IBW5	Ezrin (Fragment) OS=Bos mutus GN=M91_06270 PE=4 SV=1 - [L8IBW5_9CETA]	9.84	12	5	68.5394	6.30322
W5QBV4	F-box and leucine rich repeat protein 13 OS=Ovis aries GN=FBXL13 PE=4 SV=1 - [W5QBV4_SHEEP]	3.56	1	1	99.313	8.38232
W5NYQ7	FAT atypical cadherin 3 OS=Ovis aries GN=FAT3 PE=4 SV=1 - [W5NYQ7_SHEEP]	0.64	1	1	500.248	4.97021
C7DLN1	Fatty acid synthase (Fragment) OS=Ovis aries GN=FASN PE=4 SV=1 - [C7DLN1_SHEEP]	17.5	3	2	9.2259	8.5874
Q06B57	Fatty acid synthase OS=Capra hircus GN=FASN PE=2 SV=2 - [Q06B57_CAPHI]	5.33	10	3	273.676	6.43018
W5Q6U0	Fatty acid synthase OS=Ovis aries GN=FASN PE=4 SV=1 - [W5Q6U0_SHEEP]	5.44	3	1	256.571	6.50732
Q28552	Fetal globin OS=Ovis aries PE=3 SV=1 - [Q28552_SHEEP]	5.26	8	1	14.7708	8.19189
A6QPX7	FGB protein (Fragment) OS=Bos taurus GN=FGB PE=2 SV=1 - [A6QPX7_BOVIN]	2.73	5	1	37.9071	6.68311
W5Q5H8	Fibrinogen alpha chain OS=Ovis aries GN=FGA PE=4 SV=1 - [W5Q5H8_SHEEP]	4.56	1	4	89.2178	6.26514
W5NQ46	Fibrinogen beta chain OS=Ovis aries GN=FGB PE=4 SV=1 - [W5NQ46_SHEEP]	3.44	2	2	56.6047	7.72314
W5Q5A6	Fibrinogen gamma chain OS=Ovis aries GN=FGG PE=4 SV=1 - [W5Q5A6_SHEEP]	10.14	6	4	49.2477	6.12549
L8I786	Fibrocystin-L OS=Bos mutus GN=M91_14805 PE=4 SV=1 - [L8I786_9CETA]	0.47	1	1	465.927	6.45557
W5QDG7	Fibronectin 1 OS=Ovis aries GN=FN1 PE=4 SV=1 - [W5QDG7_SHEEP]	2.3	10	4	271.877	5.5415
Q3MHZ0	FLOT1 protein (Fragment) OS=Bos taurus GN=FLOT1 PE=2 SV=1 - [Q3MHZ0_BOVIN]	3.1	3	1	46.4263	7.1665
W5PPD6	Flotillin 1 OS=Ovis aries GN=FLOT1 PE=4 SV=1 - [W5PPD6_SHEEP]	3.03	1	1	47.5807	6.88818
W5QD75	G protein subunit alpha i3 OS=Ovis aries GN=GNAI3 PE=4 SV=1 - [W5QD75_SHEEP]	4.73	2	1	36.3981	5.63037
W5PL48	G protein subunit alpha transducin 1 OS=Ovis aries GN=GNAT1 PE=4 SV=1 - [W5PL48_SHEEP]	4.29	1	1	39.954	5.73193
W5PTG9	GC, vitamin D binding protein OS=Ovis aries GN=GC PE=4 SV=1 - [W5PTG9_SHEEP]	3.58	2	2	53.17	5.42725
F2YQ13	Gelsolin isoform b OS=Ovis aries GN=GSN PE=2 SV=1 - [F2YQ13_SHEEP]	3.15	2	3	80.6696	5.84619
F1MJH1	Gelsolin OS=Bos taurus GN=GSN PE=1 SV=1 - [F1MJH1_BOVIN]	3.15	6	3	80.6525	5.70654
W5Q302	Glucosidase II alpha subunit OS=Ovis aries GN=GANAB PE=3 SV=1 - [W5Q302_SHEEP]	1.84	2	1	98.7642	5.89697
R4Y3A5	Glucosidase, alpha, neutral AB (Fragment) OS=Tragelaphus eurycerus GN=ganab2 PE=4 SV=1 - [R4Y3A5_TRAEU]	53.33	7	1	3.46765	10.9019
W5NTN0	Glutamine-fructose-6-phosphate transaminase 2 OS=Ovis aries GN=GFPT2 PE=4 SV=1 - [W5NTN0_SHEEP]	0.77	1	1	87.6762	8.55811
Q8HY38	Glyceraldehyde-3-phosphate dehydrogenase (Fragment) OS=Capra hircus PE=2 SV=1 - [Q8HY38_CAPHI]	18.95	17	2	20.2964	8.39697
Q28554	Glyceraldehyde-3-phosphate dehydrogenase (Fragment) OS=Ovis aries GN=GAPDH PE=2 SV=4 - [G3P_SHEEP]	11.18	5	2	34.7097	7.86963
Q95329	Glyceraldehyde-3-phosphate dehydrogenase (Fragment) OS=Ovis aries PE=2 SV=1 - [Q95329_SHEEP]	28.05	4	2	8.52758	9.64209
W5PSD8	Glycoprotein 2 OS=Ovis aries GN=GP2 PE=4 SV=1 - [W5PSD8_SHEEP]	1.5	1	1	58.9942	4.85596
W5Q3I2	Glycosylation-dependent cell adhesion molecule 1 OS=Ovis aries GN=GLYCAM1 PE=4 SV=1 - [W5Q3I2_SHEEP]	17.53	1	4	17.0599	5.56689
A5JSS7	Glycosylation-dependent cell adhesion molecule-1 OS=Capra hircus GN=GLYCAM1 PE=2 SV=1 - [A5JSS7_CAPHI]	17.53	5	3	17.015	5.35107
C5ISA7	GNAZ OS=Ovis aries GN=GNAZ PE=2 SV=1 - [C5ISA7_SHEEP]	4.23	2	1	40.4371	5.5415
A2VEA2	GPR17 protein OS=Bos taurus GN=GPR17 PE=2 SV=1 - [A2VEA2_BOVIN]	12.98	1	1	37.5808	9.34912
W5NUQ8	GRIP and coiled-coil domain containing 1 OS=Ovis aries GN=GCC1 PE=4 SV=1 - [W5NUQ8_SHEEP]	1.55	1	1	87.3523	5.8208
Q7M3H5	GTP-binding protein rhoB (Fragments) OS=Bos taurus PE=4 SV=1 - [Q7M3H5_BOVIN]	19.77	8	1	10.074	4.41162
Q7M3G9	GTP-binding regulatory protein Gi alpha-2 chain (Fragments) OS=Bos taurus PE=4 SV=1 - [Q7M3G9_BOVIN]	18.75	6	1	9.11147	4.53857
I7AL46	Guanine nucleotide binding protein beta polypeptide 2 (Fragment) OS=Ovis aries GN=GNB2 PE=2 SV=1 - [I7AL46_SHEEP]	10.99	12	1	10.2102	9.80322
Q28024	Guanine nucleotide-binding protein G(I)/G(S)/G(O) subunit gamma-12 OS=Bos taurus GN=GNG12 PE=1 SV=2 - [GBG12_BOVIN]	9.72	1	1	8.05206	8.96826
P04695	Guanine nucleotide-binding protein G(t) subunit alpha-1 OS=Bos taurus GN=GNAT1 PE=1 SV=3 - [GNAT1_BOVIN]	4.29	2	1	39.94	5.73193
W5PP04	Guanine nucleotide-binding protein subunit gamma OS=Ovis aries GN=GNG12 PE=3 SV=1 - [W5PP04_SHEEP]	9.72	1	1	8.05206	8.96826
B6E141	Haptoglobin OS=Capra ibex GN=HP PE=2 SV=1 - [HPT_CAPIB]	10.97	9	1	44.6125	7.98682
Q8HY78	Heart fatty acid binding protein (Fragment) OS=Ovis aries GN=H-FABP PE=4 SV=1 - [Q8HY78_SHEEP]	49.07	18	5	11.9053	7.34229
I6ZQY0	Heat shock cognate 71 kDa protein OS=Capra hircus GN=HSPA8 PE=2 SV=1 - [I6ZQY0_CAPHI]	10.25	47	3	70.6181	5.89697
W5PHW0	Heat shock protein 90 alpha family class B member 1 OS=Ovis aries GN=HSP90AB1 PE=3 SV=1 - [W5PHW0_SHEEP]	1.38	1	1	83.2011	5.03369
W5PTR5	Heat shock protein family A (Hsp70) member 5 OS=Ovis aries GN=HSPA5 PE=3 SV=1 - [W5PTR5_SHEEP]	9.15	6	4	72.5106	5.19873
W5NPN4	Heat shock protein family A (Hsp70) member 8 OS=Ovis aries GN=HSPA8 PE=3 SV=1 - [W5NPN4_SHEEP]	10.14	9	3	71.3875	5.74463
W5Q4W8	Heat shock protein family A (Hsp70) member 9 OS=Ovis aries GN=HSPA9 PE=3 SV=1 - [W5Q4W8_SHEEP]	2.36	1	1	73.6618	6.30322
W5PWA8	Heat shock protein family B (small) member 1 OS=Ovis aries GN=HSPB1 PE=4 SV=1 - [W5PWA8_SHEEP]	9.24	4	1	19.4968	8.36768
W5QAB1	Hemopexin OS=Ovis aries GN=HPX PE=4 SV=1 - [W5QAB1_SHEEP]	1.96	1	1	51.8996	7.02002
W5PUF2	Histone H2B OS=Ovis aries GN=LOC101122398 PE=3 SV=1 - [W5PUF2_SHEEP]	27.78	20	4	13.9116	10.3159
B0LRN3	Histone H3 (Fragment) OS=Ovis aries PE=2 SV=1 - [B0LRN3_SHEEP]	5.34	13	1	14.7032	11.1362
W5PJD1	Histone-lysine N-methyltransferase OS=Ovis aries GN=KMT2A PE=4 SV=1 - [W5PJD1_SHEEP]	0.34	1	1	417.6	9.01221
W5PBT4	HRas proto-oncogene, GTPase OS=Ovis aries GN=HRAS PE=4 SV=1 - [W5PBT4_SHEEP]	7.28	4	1	17.0214	5.08447
Q3SZD6	HSP90AB1 protein (Fragment) OS=Bos taurus GN=HSP90AB1 PE=2 SV=1 - [Q3SZD6_BOVIN]	3.75	6	1	30.0491	4.729
W5PFC0	Hydroxysteroid 17-beta dehydrogenase 3 OS=Ovis aries GN=HSD17B3 PE=3 SV=1 - [W5PFC0_SHEEP]	2.26	1	1	35.0805	8.57275
E1BDR2	Iduronidase, alpha-L- OS=Bos taurus GN=IDUA PE=4 SV=1 - [E1BDR2_BOVIN]	1.87	1	1	71.4708	8.36768
L8HPF5	Ig gamma-1 chain C region (Fragment) OS=Bos mutus GN=M91_07836 PE=4 SV=1 - [L8HPF5_9CETA]	11.88	1	1	11.3608	6.29053
L8HKR7	Ig gamma-3 chain C region (Fragment) OS=Bos mutus GN=M91_08147 PE=4 SV=1 - [L8HKR7_9CETA]	8.16	2	1	33.2588	7.73779
W5NXW9	Immunoglobulin heavy constant mu OS=Ovis aries GN=IGHM PE=4 SV=1 - [W5NXW9_SHEEP]	15.35	2	6	49.8654	5.68115
Q3SYR8	Immunoglobulin J chain OS=Bos taurus GN=IGJ PE=1 SV=1 - [Q3SYR8_BOVIN]	9.55	2	1	17.8457	5.22412
W5PGW2	Importin subunit alpha OS=Ovis aries GN=KPNA5 PE=3 SV=1 - [W5PGW2_SHEEP]	1.3	1	1	60.5409	5.17334
L8HQ71	Insulin receptor substrate 4 (Fragment) OS=Bos mutus GN=M91_04425 PE=4 SV=1 - [L8HQ71_9CETA]	4.86	2	1	125.608	8.82178
W5QHL6	Integral membrane protein 2C OS=Ovis aries GN=ITM2C PE=4 SV=1 - [W5QHL6_SHEEP]	3.78	2	1	27.0329	8.93896
L8J5U0	Integrin alpha-M (Fragment) OS=Bos mutus GN=M91_19511 PE=3 SV=1 - [L8J5U0_9CETA]	0.87	6	1	127.005	7.15186
W5NTW3	Inter-alpha-trypsin inhibitor heavy chain 1 OS=Ovis aries GN=ITIH1 PE=4 SV=1 - [W5NTW3_SHEEP]	1.1	1	1	101.592	7.26904
W5NRG7	Inter-alpha-trypsin inhibitor heavy chain family member 4 OS=Ovis aries GN=ITIH4 PE=4 SV=1 - [W5NRG7_SHEEP]	3.6	7	3	101.751	6.40479
F1MMP5	Inter-alpha-trypsin inhibitor heavy chain H1 OS=Bos taurus GN=ITIH1 PE=4 SV=1 - [F1MMP5_BOVIN]	1.1	4	1	101.174	7.1958
Q9N136	Interferon regulatory factor 6 OS=Ovis aries PE=2 SV=1 - [Q9N136_SHEEP]	1.28	3	1	52.9365	5.31299
B7S4L1	Interferon tau BB1 OS=Capra hircus PE=3 SV=1 - [B7S4L1_CAPHI]	12.31	1	1	22.3731	5.2749
W5PU66	IQ motif containing GTPase activating protein 1 OS=Ovis aries GN=IQGAP1 PE=4 SV=1 - [W5PU66_SHEEP]	0.53	1	1	192.801	6.37939
W5QCD6	Isocitrate dehydrogenase [NADP] OS=Ovis aries GN=IDH1 PE=3 SV=1 - [W5QCD6_SHEEP]	6.28	2	2	46.7035	6.80029
Q0QEQ4	Isocitrate dehydrogenase 1 (Fragment) OS=Bos taurus GN=IDH1 PE=2 SV=1 - [Q0QEQ4_BOVIN]	7.08	6	2	41.3156	6.55127
W5PPQ8	Joining chain of multimeric IgA and IgM OS=Ovis aries GN=IGJ PE=4 SV=1 - [W5PPQ8_SHEEP]	18.87	2	3	18.1321	6.93213
K0P7C2	K-casein (Fragment) OS=Capra hircus GN=CSN3 PE=4 SV=1 - [K0P7C2_CAPHI]	48.28	74	3	16.2123	7.48877
D2SZ86	K-casein (Fragment) OS=Ovis ammon collium GN=CSN3 PE=4 SV=1 - [D2SZ86_9CETA]	43.21	69	2	17.9599	6.15088
A0SWR1	Kappa casein (Fragment) OS=Capra hircus GN=CSN3 PE=4 SV=1 - [A0SWR1_CAPHI]	14.18	11	1	15.9611	7.88428
A0A059T9V6	Kappa casein (Fragment) OS=Ovis aries GN=CSN3 PE=4 SV=1 - [A0A059T9V6_SHEEP]	17.9	5	3	17.978	6.15088
L0BU95	Kappa-casein (Fragment) OS=Capra hircus GN=CSN3 PE=4 SV=1 - [L0BU95_CAPHI]	32.92	75	2	18.0031	6.52197
Q95MX2	Kappa-casein (Fragment) OS=Sylvicapra grimmia PE=4 SV=1 - [Q95MX2_SYLGR]	20	3	1	10.4923	8.88037
W5Q611	Keratin 1OS=Ovis aries GN=KRT1 PE=3 SV=1 - [W5Q611_SHEEP]	2.91	8	2	75.7571	8.70459
E1B991	Keratin 2 OS=Bos taurus GN=KRT2 PE=1 SV=2 - [E1B991_BOVIN]	1.46	2	1	64.2946	8.67529
E3VW78	Keratin 33B OS=Ovis aries PE=2 SV=1 - [E3VW78_SHEEP]	14.81	92	6	45.9906	4.81787
E3VW83	Keratin 81 (Fragment) OS=Ovis aries PE=2 SV=1 - [E3VW83_SHEEP]	11.43	15	1	34.1148	5.16064
B0LKP3	Keratin 85 (Fragment) OS=Ovis aries PE=2 SV=1 - [B0LKP3_SHEEP]	7.31	18	1	37.8538	5.03369
O77727	Keratin, type I cytoskeletal 15 OS=Ovis aries GN=KRT15 PE=2 SV=1 - [K1C15_SHEEP]	10.82	17	1	48.7401	4.79248
P04263	Keratin, type II cytoskeletal 68 kDa, component IA (Fragment) OS=Bos taurus PE=2 SV=1 - [K2CA_BOVIN]	6.04	22	1	18.124	8.32373
W5QDF1	Keratinocyte associated protein 3 OS=Ovis aries GN=KRTCAP3 PE=4 SV=1 - [W5QDF1_SHEEP]	6.91	1	1	23.3303	7.76709
W5Q4T2	KRI1 homolog OS=Ovis aries GN=KRI1 PE=4 SV=1 - [W5Q4T2_SHEEP]	1.18	1	1	88.4974	5.37646
L8IAW3	L-amino-acid oxidase (Fragment) OS=Bos mutus GN=M91_02914 PE=4 SV=1 - [L8IAW3_9CETA]	2.95	3	1	50.0458	9.24658
W5PIN6	L-lactate dehydrogenase OS=Ovis aries GN=LDHA PE=3 SV=1 - [W5PIN6_SHEEP]	4.82	8	2	36.5743	8.00146
F1N0R8	L-serine dehydratase/L-threonine deaminase OS=Bos taurus GN=SDS PE=1 SV=1 - [F1N0R8_BOVIN]	3.36	3	1	34.447	7.37158
A3QPC1	Lactoferrin OS=Capra hircus PE=2 SV=1 - [A3QPC1_CAPHI]	12.71	17	4	77.2895	8.01611
D3G9G3	Lactoferrin OS=Ovis aries GN=LF PE=3 SV=1 - [D3G9G3_SHEEP]	13.84	5	8	77.2324	8.01611
A3F9D6	Lactoperoxidase OS=Capra hircus GN=LPO PE=1 SV=1 - [A3F9D6_CAPHI]	1.83	7	2	80.2889	8.1626
Q7YS10	LDHA protein (Fragment) OS=Ovis aries GN=LDHA PE=4 SV=1 - [Q7YS10_SHEEP]	25.64	17	1	4.34027	5.09717
W5PBS4	LDL receptor related protein 1 OS=Ovis aries GN=LRP1 PE=4 SV=1 - [W5PBS4_SHEEP]	0.84	2	1	502.225	5.47803
W5PHP8	Leucine rich alpha-2-glycoprotein 1 OS=Ovis aries GN=LRG1 PE=4 SV=1 - [W5PHP8_SHEEP]	1.7	4	1	39.2169	8.55811
G1K1L8	Leukocyte elastase inhibitor OS=Bos taurus GN=SERPINB1 PE=3 SV=1 - [G1K1L8_BOVIN]	3.67	4	1	27.3792	7.91357
W5PRR5	Leukotriene A(4) hydrolase OS=Ovis aries GN=LTA4H PE=3 SV=1 - [W5PRR5_SHEEP]	2.12	1	1	69.5493	6.20166
W5PMH6	Lipocalin 2 OS=Ovis aries GN=LCN2 PE=3 SV=1 - [W5PMH6_SHEEP]	4	1	1	23.073	9.51025
Q8HY29	Lipopolysaccharide receptor (Fragment) OS=Ovis aries GN=cd14 PE=2 SV=1 - [Q8HY29_SHEEP]	7.55	3	1	10.9667	7.07861
A0FI82	Lipoprotein lipase OS=Capra hircus GN=LPL PE=2 SV=1 - [A0FI82_CAPHI]	15.48	6	6	53.558	8.36768
Q29524	Lipoprotein lipase OS=Ovis aries GN=LPL PE=2 SV=1 - [LIPL_SHEEP]	15.48	1	6	53.5541	8.66064
A4IF84	LOC518886 protein (Fragment) OS=Bos taurus GN=LOC518886 PE=2 SV=1 - [A4IF84_BOVIN]	0.97	5	1	82.5298	6.20166
A6QR15	LOC535277 protein OS=Bos taurus GN=LOC535277 PE=1 SV=1 - [A6QR15_BOVIN]	14.44	7	1	32.8036	4.729
A0A097P9M4	Long-chain fatty acid-CoA ligase 1 OS=Bubalus bubalis GN=ACSL1 PE=2 SV=1 - [A0A097P9M4_BUBBU]	1.86	3	1	78.1453	7.2251
L8IRV6	Macrophage-capping protein (Fragment) OS=Bos mutus GN=M91_17790 PE=4 SV=1 - [L8IRV6_9CETA]	1.72	3	1	38.6998	6.80029
B5B0D4	Major allergen beta-lactoglobulin OS=Bos taurus PE=2 SV=1 - [B5B0D4_BOVIN]	42.7	32	2	19.9563	4.94482
Q9N104	Malate dehydrogenase (Fragment) OS=Ovis aries PE=2 SV=1 - [Q9N104_SHEEP]	7.35	2	1	14.2085	7.29834
W5PTS8	Malectin OS=Ovis aries GN=MLEC PE=4 SV=1 - [W5PTS8_SHEEP]	5.8	3	1	25.6319	5.05908
W5QH23	Mannan binding lectin serine peptidase 1 OS=Ovis aries GN=MASP1 PE=3 SV=1 - [W5QH23_SHEEP]	3.96	5	2	65.5788	5.42725
B0BL70	Mannose-binding lectin OS=Capra hircus GN=mbl PE=4 SV=1 - [B0BL70_CAPHI]	4.42	6	1	26.5029	4.89404
B0BL71	Mannose-binding lectin OS=Ovis aries GN=mbl PE=4 SV=1 - [B0BL71_SHEEP]	4.42	3	1	26.525	5.08447
Q9XSQ8	MAP28 protein OS=Capra hircus GN=map28 PE=2 SV=1 - [Q9XSQ8_CAPHI]	7.59	1	1	17.7333	8.98291
P82017	MAP34-A protein OS=Capra hircus GN=map34-A PE=2 SV=1 - [P82017_CAPHI]	10.91	1	1	18.8118	8.77783
W5QHS2	Matrix Gla protein OS=Ovis aries GN=MGP PE=3 SV=1 - [W5QHS2_SHEEP]	10.68	1	1	12.2232	9.14404
W5QGM9	Melanotransferrin OS=Ovis aries GN=MFI2/METLF PE=3 SV=1 - [W5QGM9_SHEEP]	2.84	1	2	80.5085	5.89697
L8HZ90	Membrane-associated phosphatidylinositol transfer protein 3 (Fragment) OS=Bos mutus GN=M91_06320 PE=4 SV=1 - [L8HZ90_9CETA]	4.09	2	1	104.147	6.87354
W5P693	Mesoderm specific transcript OS=Ovis aries GN=MEST PE=4 SV=1 - [W5P693_SHEEP]	9.85	1	1	38.6273	9.67139
W5Q0D6	Methionine sulfoxide reductase A OS=Ovis aries GN=MSRA PE=3 SV=1 - [W5Q0D6_SHEEP]	10.08	1	1	27.6666	7.63525
Q860K2	MHC class I antigen (Fragment) OS=Ovis aries PE=2 SV=1 - [Q860K2_SHEEP]	9.66	543	2	26.7447	7.09326
W5PQK0	Microtubule associated protein 6 OS=Ovis aries GN=MAP6 PE=4 SV=1 - [W5PQK0_SHEEP]	3.6	1	1	100.234	8.35303
G5CC03	Milk fat globule EGF factor 8 protein (Fragment) OS=Capra hircus PE=2 SV=1 - [G5CC03_CAPHI]	16.83	10	1	44.6158	7.48877
W5PNP1	Milk fat globule-EGF factor 8 protein OS=Ovis aries GN=MFGE8 PE=4 SV=1 - [W5PNP1_SHEEP]	21.99	12	10	48.3286	7.31299
W5P0U4	Mucin 1, cell surface associated OS=Ovis aries GN=MUC1 PE=4 SV=1 - [W5P0U4_SHEEP]	1.36	1	1	58.6119	7.07861
W5PY10	Mucin 15, cell surface associated OS=Ovis aries GN=MUC15 PE=4 SV=1 - [W5PY10_SHEEP]	7.6	1	3	37.2257	5.87158
W5Q5F8	Multiple EGF like domains 6 OS=Ovis aries GN=MEGF6 PE=4 SV=1 - [W5Q5F8_SHEEP]	1.66	1	1	156.243	6.16357
P79360	Myeloid antimicrobial peptide OS=Ovis aries GN=Map-34 PE=4 SV=1 - [P79360_SHEEP]	9.09	2	1	18.8159	9.40771
W5U312	Myeloperoxidase OS=Capra hircus GN=MPO PE=2 SV=1 - [W5U312_CAPHI]	2.09	4	2	81.3482	9.59814
W5PHQ0	Myeloperoxidase OS=Ovis aries GN=MPO PE=4 SV=1 - [W5PHQ0_SHEEP]	2.01	1	2	84.3317	9.68604
A6QPA6	MYH3 protein OS=Bos taurus GN=MYH3 PE=2 SV=1 - [A6QPA6_BOVIN]	5.82	19	1	223.549	5.80811
Q3SX06	Myocilin OS=Bos taurus GN=MYOC PE=2 SV=1 - [Q3SX06_BOVIN]	1.43	4	1	54.8545	5.42725
W5PPG6	Myosin heavy chain 1 OS=Ovis aries GN=MYH1 PE=4 SV=1 - [W5PPG6_SHEEP]	6.14	15	6	222.687	5.73193
W5P8Z5	Myosin heavy chain 13 OS=Ovis aries GN=MYH13 PE=4 SV=1 - [W5P8Z5_SHEEP]	4.34	3	1	223.005	5.94775
W5PT09	Myosin heavy chain 2 OS=Ovis aries GN=MYH2 PE=4 SV=1 - [W5PT09_SHEEP]	7.61	4	5	222.233	5.88428
W5QDF3	Myosin heavy chain 7 OS=Ovis aries GN=MYH7 PE=4 SV=1 - [W5QDF3_SHEEP]	5.27	5	4	223.426	5.77002
W5QBQ9	Myosin heavy chain 9 OS=Ovis aries GN=MYH9 PE=4 SV=1 - [W5QBQ9_SHEEP]	0.98	3	1	220.697	6.44287
W5PL19	Myosin light chain 12B OS=Ovis aries GN=MYL12B PE=4 SV=1 - [W5PL19_SHEEP]	6.43	3	1	19.6795	4.84326
W5PQ67	Myosin light chain 4 OS=Ovis aries GN=MYL4 PE=4 SV=1 - [W5PQ67_SHEEP]	10.36	1	1	21.2828	5.03369
B0FZM4	Myosin light chain 6 (Fragment) OS=Ovis aries PE=2 SV=1 - [B0FZM4_SHEEP]	9.09	2	1	15.9808	4.67822
A4IF97	Myosin regulatory light chain 12B OS=Bos taurus GN=MYL12B PE=2 SV=1 - [ML12B_BOVIN]	6.43	7	1	19.6795	4.84326
L8HY54	Myosin-13 (Fragment) OS=Bos mutus GN=M91_13181 PE=4 SV=1 - [L8HY54_9CETA]	4.37	14	1	221.676	5.65576
F1MM07	Myosin-7 OS=Bos taurus GN=MYH7 PE=4 SV=2 - [F1MM07_BOVIN]	5.28	12	4	222.497	5.73193
Q1RMM7	Myosin, light chain 4, alkali; atrial, embryonic OS=Bos taurus GN=MYL4 PE=2 SV=1 - [Q1RMM7_BOVIN]	10.36	2	1	21.2567	5.03369
B2LSM7	N-acetylgalactosaminidase alpha OS=Ovis aries PE=2 SV=1 - [B2LSM7_SHEEP]	2.68	2	1	46.3395	5.37646
W5P881	Nestin OS=Ovis aries GN=NES PE=3 SV=1 - [W5P881_SHEEP]	0.61	1	1	178.657	4.36084
W5QCH8	Neuroplastin OS=Ovis aries GN=NPTN PE=4 SV=1 - [W5QCH8_SHEEP]	3.6	4	1	30.9558	7.84033
W5Q1R4	NIMA related kinase 1 OS=Ovis aries GN=NEK1 PE=4 SV=1 - [W5Q1R4_SHEEP]	1.61	1	1	140.628	5.64307
C5ISA0	Non-specific protein-tyrosine kinase OS=Ovis aries GN=LYN PE=2 SV=1 - [C5ISA0_SHEEP]	4.48	11	2	56.1294	6.87354
W5P6R2	Non-specific serine/threonine protein kinase OS=Ovis aries GN=MARK3 PE=4 SV=1 - [W5P6R2_SHEEP]	1.6	1	1	83.7969	9.59814
W5PNM6	NSF attachment protein alpha OS=Ovis aries GN=NAPA PE=4 SV=1 - [W5PNM6_SHEEP]	4.41	1	1	33.1832	5.36377
W5PIS4	NTPase KAP family P-loop domain containing 1 OS=Ovis aries GN=NKPD1 PE=4 SV=1 - [W5PIS4_SHEEP]	0.87	1	1	87.9417	8.17725
W5Q3C0	Nuclear VCP-like OS=Ovis aries GN=NVL PE=3 SV=1 - [W5Q3C0_SHEEP]	4.68	1	1	94.3738	7.23975
W5PEP3	Nucleolar protein 8 OS=Ovis aries GN=NOL8 PE=4 SV=2 - [W5PEP3_SHEEP]	1.03	2	1	131.066	7.09326
W5PT32	Olfactory receptor OS=Ovis aries GN=LOC101111629 PE=3 SV=1 - [W5PT32_SHEEP]	11.25	1	1	36.3332	7.6499
W5P6E0	OS9, endoplasmic reticulum lectin OS=Ovis aries GN=OS9 PE=4 SV=1 - [W5P6E0_SHEEP]	2.54	6	1	75.9812	4.91943
Q28174	P21 ras protein (Fragment) OS=Bos taurus GN=p21 ras PE=4 SV=1 - [Q28174_BOVIN]	11.46	8	1	10.8623	4.62744
W5PLB7	Peptidoglycan-recognition protein OS=Ovis aries GN=PGLYRP1 PE=3 SV=1 - [W5PLB7_SHEEP]	4.88	1	1	22.6175	9.31982
W5PYX0	Peptidyl-prolyl cis-trans isomerase (Fragment) OS=Ovis aries PE=3 SV=1 - [W5PYX0_SHEEP]	4.72	8	1	13.9639	9.11475
G3EHG5	Perilipin OS=Capra hircus PE=2 SV=1 - [G3EHG5_CAPHI]	2.52	4	1	47.3323	6.0874
A6ZE99	Perilipin OS=Ovis aries GN=ADFP PE=2 SV=1 - [A6ZE99_SHEEP]	12.67	12	5	49.2762	8.03076
W5NUE3	Peroxiredoxin 1 OS=Ovis aries GN=PRDX1 PE=4 SV=1 - [W5NUE3_SHEEP]	4.55	2	1	27.1128	8.90967
W5NTW7	Peroxisomal biogenesis factor 3 OS=Ovis aries GN=PEX3 PE=4 SV=1 - [W5NTW7_SHEEP]	4.53	1	1	42.3621	7.95752
L8HTC7	Phosphorylase b kinase regulatory subunit OS=Bos mutus GN=M91_01360 PE=4 SV=1 - [L8HTC7_9CETA]	8.01	5	1	58.7848	6.31592
A6QNW3	PIGR protein OS=Bos taurus GN=PIGR PE=2 SV=1 - [A6QNW3_BOVIN]	4.76	6	1	82.4552	7.28369
Q7M371	Plasma proteinase inhibitor (Fragment) OS=Ovis aries PE=1 SV=1 - [Q7M371_SHEEP]	40	2	1	2.23816	4.61475
P81286	Plasminogen (Fragment) OS=Ovis aries GN=PLG PE=1 SV=1 - [PLMN_SHEEP]	3.21	2	1	37.6376	7.41553
A3QP73	Polyubiquitin (Fragment) OS=Ovis aries GN=LOC443016 PE=2 SV=1 - [A3QP73_SHEEP]	16.07	19	1	6.3434	7.25439
P0CG55	Polyubiquitin-B OS=Ovis aries GN=UBB PE=2 SV=1 - [UBB_SHEEP]	20.98	7	1	34.3054	7.47412
F1AXH2	PP272 OS=Orf virus PE=4 SV=1 - [F1AXH2_ORFV]	2.1	6	1	55.599	10.9312
A0A0A7NSJ1	Preprocathelicidin antimicrobial peptide (Fragment) OS=Bos indicus GN=CATHL1 PE=4 SV=1 - [A0A0A7NSJ1_BOSIN]	24.29	5	2	15.9322	7.6499
A5JSS6	Procollagen-lysine 2-oxoglutarate 5-dioxygenase 3 (Fragment) OS=Capra hircus PE=2 SV=1 - [A5JSS6_CAPHI]	4.63	6	1	24.8104	5.19873
W5Q989	Procollagen-lysine,2-oxoglutarate 5-dioxygenase 1 OS=Ovis aries GN=PLOD1 PE=4 SV=1 - [W5Q989_SHEEP]	1	3	1	80.7868	6.69775
W5Q0C0	Procollagen-lysine,2-oxoglutarate 5-dioxygenase 3 OS=Ovis aries GN=PLOD3 PE=4 SV=1 - [W5Q0C0_SHEEP]	1.32	1	1	86.3144	6.50732
W5P6Q5	Profilin OS=Ovis aries GN=PFN1 PE=4 SV=1 - [W5P6Q5_SHEEP]	14.29	1	1	10.6805	9.24658
C7T4V8	Prolactin receptor (Fragment) OS=Bison bison GN=PRLR PE=4 SV=1 - [C7T4V8_BISBI]	7.77	10	1	32.4431	5.07178
W5PXF6	Prominin 2 OS=Ovis aries GN=PROM2 PE=4 SV=1 - [W5PXF6_SHEEP]	1.6	4	1	76.1786	5.50342
W5Q9H2	Protein disulfide-isomerase OS=Ovis aries GN=P4HB PE=3 SV=1 - [W5Q9H2_SHEEP]	4.7	1	2	57.1469	4.94482
W5Q7A9	Protein HIRA OS=Ovis aries GN=HIRA PE=4 SV=1 - [W5Q7A9_SHEEP]	3.68	1	1	113.021	8.6167
Q7M332	Protein kinase C inhibitor KCIP-1 isoform delta (Fragment) OS=Ovis aries PE=1 SV=1 - [Q7M332_SHEEP]	15.43	10	1	18.3721	5.04639
Q1RML7	Protein MAK16 homolog OS=Bos taurus GN=MAK16 PE=2 SV=1 - [MAK16_BOVIN]	11.07	3	1	35.2667	5.45264
F1MX65	Protein OS-9 OS=Bos taurus GN=OS9 PE=1 SV=1 - [F1MX65_BOVIN]	2.55	23	1	75.76	4.90674
Q29S00	Protein OSCP1 OS=Bos taurus GN=OSCP1 PE=2 SV=1 - [OSCP1_BOVIN]	4.22	2	1	42.9893	7.13721
W5NQH6	Protein S100 OS=Ovis aries GN=S100A9 PE=3 SV=1 - [W5NQH6_SHEEP]	5.26	1	1	14.9246	6.41748
W5QAR6	Protein-tyrosine-phosphatase OS=Ovis aries GN=PTPRZ1 PE=4 SV=1 - [W5QAR6_SHEEP]	1.55	1	1	255.682	4.80518
C8BKD1	Prothrombin OS=Ovis aries GN=F2 PE=2 SV=1 - [C8BKD1_SHEEP]	1.28	3	1	70.0045	6.60986
L8IR07	Protocadherin Fat 3 (Fragment) OS=Bos mutus GN=M91_17996 PE=4 SV=1 - [L8IR07_9CETA]	0.86	3	1	368.855	4.93213
E1BGT6	Pseudouridylate synthase 7 like OS=Bos taurus GN=PUS7L PE=4 SV=2 - [E1BGT6_BOVIN]	1.99	2	1	80.4933	6.771
A5D984	Pyruvate kinase OS=Bos taurus GN=PKM2 PE=1 SV=1 - [A5D984_BOVIN]	7.72	10	4	57.912	7.85498
W5Q3W4	RAB18, member RAS oncogene family OS=Ovis aries GN=RAB18 PE=3 SV=1 - [W5Q3W4_SHEEP]	34.95	1	6	22.9767	5.23682
A9LM09	RAB1A-like protein OS=Capra hircus PE=2 SV=1 - [A9LM09_CAPHI]	11.8	8	1	17.5798	5.60498
W5P5S1	RAB25, member RAS oncogene family OS=Ovis aries GN=RAB25 PE=3 SV=1 - [W5P5S1_SHEEP]	4.69	1	1	23.5641	6.354
W5PUV9	Radixin OS=Ovis aries GN=RDX PE=4 SV=1 - [W5PUV9_SHEEP]	3.27	3	1	68.3592	6.3667
W5NSD5	RAP1B, member of RAS oncogene family OS=Ovis aries GN=RAP1B PE=4 SV=1 - [W5NSD5_SHEEP]	4.35	2	1	20.8116	5.78271
B2LYK6	RAS oncogene family-like 7A OS=Ovis aries GN=RAB7A PE=2 SV=1 - [B2LYK6_SHEEP]	6.76	2	1	23.5009	6.69775
Q0IIG8	Ras-related protein Rab-18 OS=Bos taurus GN=RAB18 PE=2 SV=1 - [RAB18_BOVIN]	34.95	4	6	22.9767	5.23682
L8ICU1	Ras-related protein Rab-25 (Fragment) OS=Bos mutus GN=M91_20890 PE=3 SV=1 - [L8ICU1_9CETA]	5.03	3	1	21.8213	6.80029
Q307G8	Ras-related protein RAB11A (Fragment) OS=Ovis aries PE=2 SV=1 - [Q307G8_SHEEP]	10.1	9	2	23.6251	7.44482
P61223	Ras-related protein Rap-1b OS=Bos taurus GN=RAP1B PE=2 SV=1 - [RAP1B_BOVIN]	4.35	3	1	20.8116	5.78271
W5PAV5	Regulatory factor X1 OS=Ovis aries GN=RFX1 PE=4 SV=1 - [W5PAV5_SHEEP]	2.08	1	1	97.6493	7.79639
F1MI30	Relaxin/insulin like family peptide receptor 1 OS=Bos taurus GN=RXFP1 PE=4 SV=2 - [F1MI30_BOVIN]	5.14	1	1	87.1679	8.14795
L8J0I1	Renin receptor (Fragment) OS=Bos mutus GN=M91_17207 PE=4 SV=1 - [L8J0I1_9CETA]	2.37	5	1	37.9616	5.70654
W5Q9W6	Replication termination factor 2 domain containing 1 OS=Ovis aries GN=RTFDC1 PE=4 SV=1 - [W5Q9W6_SHEEP]	5.7	1	1	33.0348	8.74854
L8HZ54	Retinoid isomerohydrolase (Fragment) OS=Bos mutus GN=M91_10390 PE=3 SV=1 - [L8HZ54_9CETA]	1.32	3	1	60.8157	6.53662
W5NST9	Retinol-binding protein 3 OS=Ovis aries GN=RBP3 PE=4 SV=1 - [W5NST9_SHEEP]	0.54	1	1	139.587	5.37646
W5Q9B2	Rho GDP dissociation inhibitor alpha OS=Ovis aries GN=ARHGDIA PE=4 SV=1 - [W5Q9B2_SHEEP]	7.28	1	1	23.6209	5.12256
W5QHP6	Rho GDP dissociation inhibitor beta OS=Ovis aries GN=ARHGDIB PE=4 SV=1 - [W5QHP6_SHEEP]	10.5	1	1	22.7915	5.19873
Q9TU03	Rho GDP-dissociation inhibitor 2 OS=Bos taurus GN=ARHGDIB PE=2 SV=3 - [GDIR2_BOVIN]	10.5	2	1	22.7795	5.19873
Q7M2Q9	Rho protein GDP-dissociation inhibitor (Fragments) OS=Bos taurus PE=1 SV=1 - [Q7M2Q9_BOVIN]	43.06	4	2	8.07298	4.53857
C5IJ99	RHOA OS=Ovis aries GN=RHOA PE=2 SV=1 - [C5IJ99_SHEEP]	8.81	4	1	21.7541	6.1001
W5PUU0	Ribosomal protein L31 OS=Ovis aries GN=RPL31 PE=4 SV=1 - [W5PUU0_SHEEP]	7.2	1	1	14.4539	10.5356
W5PPH6	Ribosomal protein S3 OS=Ovis aries GN=RPS3 PE=3 SV=1 - [W5PPH6_SHEEP]	4.63	1	1	31.0269	10.272
W5Q8J3	Ribosome-binding protein 1 OS=Ovis aries GN=RRBP1 PE=4 SV=1 - [W5Q8J3_SHEEP]	0.65	2	1	164.409	9.08545
W5PPC6	RPE65, retinoid isomerohydrolase OS=Ovis aries GN=RPE65 PE=3 SV=1 - [W5PPC6_SHEEP]	1.31	1	1	60.9718	6.44287
W5QGX9	SEC22 homolog B, vesicle trafficking protein (gene/pseudogene) OS=Ovis aries GN=SEC22B PE=4 SV=1 - [W5QGX9_SHEEP]	6.42	3	1	25.065	8.71924
W5QIK8	Selenium binding protein 1 OS=Ovis aries GN=SELENBP1 PE=4 SV=1 - [W5QIK8_SHEEP]	8.05	1	2	52.5047	6.78564
W5P0W4	Semaphorin 7A (John Milton Hagen blood group) OS=Ovis aries GN=SEMA7A PE=4 SV=1 - [W5P0W4_SHEEP]	1.3	3	1	69.5551	6.82959
W5PBW1	Serine dehydratase OS=Ovis aries GN=SDS PE=4 SV=1 - [W5PBW1_SHEEP]	3.34	1	1	34.4502	8.14795
W5NQR0	Serine/arginine repetitive matrix 2 OS=Ovis aries GN=SRRM2 PE=4 SV=1 - [W5NQR0_SHEEP]	1.77	1	1	288.465	12.0444
G3X6N3	Serotransferrin OS=Bos taurus GN=TF PE=1 SV=1 - [G3X6N3_BOVIN]	4.55	6	2	77.6157	7.26904
W5Q4Q3	Serpin family D member 1 OS=Ovis aries GN=SERPIND1 PE=3 SV=1 - [W5Q4Q3_SHEEP]	2.62	1	1	54.6089	7.34229
D8X187	Serpin peptidase inhibitor clade B ovalbumin member 1 OS=Ovis aries GN=SERPINB1 PE=2 SV=1 - [D8X187_SHEEP]	2.39	1	1	42.1979	6.56592
B6UV62	SERPINF1 OS=Ovis aries GN=SERPINF1 PE=2 SV=1 - [B6UV62_SHEEP]	9.62	4	3	45.9293	7.95752
P14639	Serum albumin OS=Ovis aries GN=ALB PE=1 SV=1 - [ALBU_SHEEP]	9.39	3	8	69.1433	6.15088
P42819	Serum amyloid A protein OS=Ovis aries GN=SAA1 PE=1 SV=1 - [SAA_SHEEP]	12.5	8	1	12.6801	6.56592
W5PA30	Signal peptidase complex subunit 3 OS=Ovis aries GN=SPCS3 PE=4 SV=1 - [W5PA30_SHEEP]	6.77	1	1	15.6271	7.50342
W5PVQ7	Signal peptide, CUB domain and EGF like domain containing 2 OS=Ovis aries GN=SCUBE2 PE=4 SV=1 - [W5PVQ7_SHEEP]	2.52	2	1	100.66	7.1958
Q862E5	Similar to peroxiredoxin 1 (Fragment) OS=Bos taurus PE=2 SV=1 - [Q862E5_BOVIN]	10.48	7	1	11.56	5.90967
Q862I7	Similar to ribosomal protein S3 (Fragment) OS=Bos taurus PE=2 SV=1 - [Q862I7_BOVIN]	16.88	7	1	8.78786	10.0962
W5PG86	Slingshot protein phosphatase 2 OS=Ovis aries GN=SSH2 PE=4 SV=1 - [W5PG86_SHEEP]	2.98	1	1	152.649	5.52881
A1XEA6	Smooth muscle and non-muscle myosin alkali light chain peptide 6 (Fragment) OS=Bos taurus GN=MYL6 PE=2 SV=1 - [A1XEA6_BOVIN]	23.64	5	1	6.06704	5.90967
W5PGL3	Sodium/nucleoside cotransporter OS=Ovis aries GN=SLC28A3 PE=3 SV=1 - [W5PGL3_SHEEP]	1	1	1	77.5712	7.29834
L8J116	Splicing factor 3A subunit 1 (Fragment) OS=Bos mutus GN=M91_07613 PE=4 SV=1 - [L8J116_9CETA]	1.04	3	1	86.7284	5.22412
W5NVP7	Splicing factor 3b subunit 2 OS=Ovis aries GN=SF3B2 PE=4 SV=1 - [W5NVP7_SHEEP]	1.36	4	1	83.423	5.74463
W5PLU9	Stereocilin OS=Ovis aries GN=STRC PE=4 SV=1 - [W5PLU9_SHEEP]	1.91	1	1	187.263	5.50342
W5Q0W7	Synaptonemal complex protein 2 like OS=Ovis aries GN=SYCP2L PE=4 SV=1 - [W5Q0W7_SHEEP]	1.18	2	1	96.7903	6.52197
W5P601	Stomatin OS=Ovis aries GN=STOM PE=4 SV=1 - [W5P601_SHEEP]	29.75	1	6	30.9443	7.04932
Q3ZCH0	Stress-70 protein, mitochondrial OS=Bos taurus GN=HSPA9 PE=2 SV=1 - [GRP75_BOVIN]	2.36	4	1	73.6958	6.30322
W5Q9K1	Sulfhydryl oxidase OS=Ovis aries GN=QSOX1 PE=4 SV=1 - [W5Q9K1_SHEEP]	1.74	1	1	81.5489	8.96826
W5NQP5	Superoxide dismutase [Cu-Zn] OS=Ovis aries GN=SOD3 PE=3 SV=1 - [W5NQP5_SHEEP]	5.33	1	1	26.435	6.78564
Q9XSQ2	Surfactant protein D (Fragment) OS=Ovis aries GN=sp-D PE=2 SV=1 - [Q9XSQ2_SHEEP]	16.83	5	1	10.8642	4.88135
L8HRM3	Synaptic vesicle membrane protein VAT-1-like protein (Fragment) OS=Bos mutus GN=M91_15222 PE=4 SV=1 - [L8HRM3_9CETA]	9.12	3	2	31.019	6.88818
W5Q1W2	Syndecan binding protein OS=Ovis aries GN=SDCBP PE=4 SV=1 - [W5Q1W2_SHEEP]	8.61	1	1	38.6469	9.34912
W5P408	Syndecan OS=Ovis aries GN=SDC2 PE=3 SV=1 - [W5P408_SHEEP]	3.96	1	1	22.0209	4.71631
A6H6Z7	Targeting protein for Xklp2 OS=Bos taurus GN=TPX2 PE=2 SV=1 - [TPX2_BOVIN]	1.7	3	1	81.5416	9.36377
W5PES2	TBC1 domain family member 32 OS=Ovis aries GN=TBC1D32 PE=4 SV=1 - [W5PES2_SHEEP]	0.54	1	1	149.57	6.17627
L8IIF2	Testosterone 17-beta-dehydrogenase 3 OS=Bos mutus GN=M91_06919 PE=3 SV=1 - [L8IIF2_9CETA]	2.27	3	1	34.6632	8.5874
F1MGK2	Tet methylcytosine dioxygenase 1 OS=Bos taurus GN=TET1 PE=4 SV=2 - [F1MGK2_BOVIN]	0.51	1	1	236.198	7.94287
B2MVW1	Tetraspanin OS=Ovis aries GN=CD81 PE=2 SV=1 - [B2MVW1_SHEEP]	8.47	2	1	25.7621	5.51611
P50413	Thioredoxin OS=Ovis aries GN=TXN PE=3 SV=2 - [THIO_SHEEP]	8.57	1	1	11.8348	5.03369
W5QFP0	Thrombospondin 1 OS=Ovis aries GN=THBS1 PE=4 SV=1 - [W5QFP0_SHEEP]	2.1	1	3	141.129	5.08447
B2LU28	TPM1 OS=Ovis aries PE=2 SV=1 - [B2LU28_SHEEP]	21.83	3	2	32.6747	4.7417
W5PSA3	Transcobalamin 1 OS=Ovis aries GN=TCN1 PE=4 SV=1 - [W5PSA3_SHEEP]	2.34	2	1	47.6073	8.36768
L8I9G7	Transcription factor E2F8 (Fragment) OS=Bos mutus GN=M91_16606 PE=3 SV=1 - [L8I9G7_9CETA]	0.69	3	1	93.6308	8.22119
W5PYX2	Transcription factor SOX-2 OS=Ovis aries GN=SOX2 PE=4 SV=1 - [W5PYX2_SHEEP]	14.68	2	1	31.5732	9.87646
W5PF65	Transferrin OS=Ovis aries GN=TF PE=3 SV=1 - [W5PF65_SHEEP]	4.55	2	2	77.2905	6.81494
Q5MPQ1	Transforming growth factor beta 2 (Fragment) OS=Ovis aries GN=TGFB2 PE=2 SV=1 - [Q5MPQ1_SHEEP]	4	4	1	46.1616	8.63135
W5Q5G8	Transketolase OS=Ovis aries GN=TKT PE=3 SV=1 - [W5Q5G8_SHEEP]	5.78	1	2	67.8177	7.47412
W5PER3	Transmembrane 9 superfamily member OS=Ovis aries GN=TM9SF3 PE=4 SV=1 - [W5PER3_SHEEP]	5.32	3	1	62.8854	7.54736
W5Q3F5	Transmembrane protein 129 OS=Ovis aries GN=TMEM129 PE=4 SV=1 - [W5Q3F5_SHEEP]	3.11	4	1	32.1063	9.17334
W5P0Q7	Trimethyllysine hydroxylase, epsilon OS=Ovis aries GN=TMLHE PE=4 SV=1 - [W5P0Q7_SHEEP]	6.65	1	1	49.7741	7.76709
W5NUU3	Tropomyosin 3 OS=Ovis aries GN=TPM3 PE=3 SV=1 - [W5NUU3_SHEEP]	24.91	1	2	32.9728	4.7417
W5NRW4	Tropomyosin 4 OS=Ovis aries GN=TPM4 PE=3 SV=1 - [W5NRW4_SHEEP]	14.44	3	1	32.7316	4.7417
G3X7S7	Tropomyosin alpha-1 chain (Fragment) OS=Bos taurus GN=TPM1 PE=1 SV=1 - [G3X7S7_BOVIN]	29.25	7	1	24.4905	4.729
Q5KR47	Tropomyosin alpha-3 chain OS=Bos taurus GN=TPM3 PE=2 SV=1 - [TPM3_BOVIN]	30.63	8	2	32.7987	4.71631
W5P9C1	Troponin C2, fast skeletal type OS=Ovis aries GN=TNNC2 PE=4 SV=1 - [W5P9C1_SHEEP]	8.11	2	1	16.1606	4.29736
W5PB56	TTK protein kinase OS=Ovis aries GN=TTK PE=4 SV=1 - [W5PB56_SHEEP]	0.93	1	1	96.7163	8.29443
R4ZCQ9	Ubiquitin (Fragment) OS=Bubalus bubalis GN=UBI PE=2 SV=1 - [R4ZCQ9_BUBBU]	32	18	1	5.51895	4.95752
R9ZUL4	Ubiquitinyl hydrolase 1 (Fragment) OS=Ovis aries GN=USP44 PE=4 SV=1 - [R9ZUL4_SHEEP]	8.96	4	1	40.8026	8.96826
W5QGI3	UBX domain-containing protein 7 OS=Ovis aries GN=UBXN7 PE=4 SV=1 - [W5QGI3_SHEEP]	3.07	1	1	54.8702	5.16064
W5QFN9	UDP-glucose pyrophosphorylase 2 OS=Ovis aries GN=UGP2 PE=4 SV=1 - [W5QFN9_SHEEP]	1.77	1	1	56.8677	7.88428
W5PG39	UDP-glucuronosyltransferase (Fragment) OS=Ovis aries GN=LOC101116729 PE=3 SV=1 - [W5PG39_SHEEP]	1.88	1	1	61.1845	8.60205
L8HKV0	Uncharacterized protein (Fragment) OS=Bos mutus GN=M91_01684 PE=4 SV=1 - [L8HKV0_9CETA]	13.68	1	1	21.7761	6.25244
L8IH44	Uncharacterized protein (Fragment) OS=Bos mutus GN=M91_08630 PE=4 SV=1 - [L8IH44_9CETA]	1.98	1	1	58.3229	8.70459
L8I009	Uncharacterized protein (Fragment) OS=Bos mutus GN=M91_09459 PE=4 SV=1 - [L8I009_9CETA]	5.56	27	1	14.1547	10.228
G3N2D7	Uncharacterized protein (Fragment) OS=Bos taurus GN=IGLL1 PE=4 SV=1 - [G3N2D7_BOVIN]	12.93	1	1	12.1048	4.77979
G3MXB5	Uncharacterized protein (Fragment) OS=Bos taurus GN=LOC524810 PE=4 SV=1 - [G3MXB5_BOVIN]	3.24	3	1	25.7146	6.26514
F1MR50	Uncharacterized protein (Fragment) OS=Bos taurus GN=SLC4A1AP PE=4 SV=1 - [F1MR50_BOVIN]	2.96	3	1	83.1429	5.03369
G3MZL9	Uncharacterized protein (Fragment) OS=Bos taurus GN=THSD7A PE=4 SV=1 - [G3MZL9_BOVIN]	2.21	3	1	176.493	7.2251
G5E604	Uncharacterized protein (Fragment) OS=Bos taurus PE=1 SV=1 - [G5E604_BOVIN]	6.54	12	1	11.0513	7.98682
W5QIB9	Uncharacterized protein (Fragment) OS=Ovis aries GN=KIAA1522 PE=4 SV=1 - [W5QIB9_SHEEP]	3.99	1	1	88.3379	10.2573
W5P0Q4	Uncharacterized protein (Fragment) OS=Ovis aries GN=LOC101102413 PE=3 SV=1 - [W5P0Q4_SHEEP]	13.46	9	2	46.2164	8.29443
W5PIS0	Uncharacterized protein (Fragment) OS=Ovis aries GN=LOC101106395 PE=4 SV=1 - [W5PIS0_SHEEP]	4.33	1	1	50.1625	8.30908
W5PFC9	Uncharacterized protein (Fragment) OS=Ovis aries GN=LOC101117129 PE=4 SV=1 - [W5PFC9_SHEEP]	1.56	1	1	77.8879	6.60986
W5PRC1	Uncharacterized protein (Fragment) OS=Ovis aries GN=LOC101117482 PE=3 SV=1 - [W5PRC1_SHEEP]	11.92	1	1	40.8717	10.0376
W5QFH5	Uncharacterized protein (Fragment) OS=Ovis aries GN=RAB1A PE=3 SV=1 - [W5QFH5_SHEEP]	9.36	3	1	22.3483	7.03467
W5PZ53	Uncharacterized protein (Fragment) OS=Ovis aries GN=RNFT1 PE=4 SV=1 - [W5PZ53_SHEEP]	8.94	1	1	49.9105	8.71924
W5PMJ1	Uncharacterized protein (Fragment) OS=Ovis aries PE=3 SV=1 - [W5PMJ1_SHEEP]	2.17	1	1	41.1884	9.80322
W5P559	Uncharacterized protein (Fragment) OS=Ovis aries PE=4 SV=1 - [W5P559_SHEEP]	6.99	1	1	15.4421	8.89502
W5P5T4	Uncharacterized protein (Fragment) OS=Ovis aries PE=4 SV=1 - [W5P5T4_SHEEP]	3.66	3	2	102.641	6.25244
W5PDQ0	Uncharacterized protein (Fragment) OS=Ovis aries PE=4 SV=1 - [W5PDQ0_SHEEP]	8.66	3	7	121.355	6.22705
W5PGE9	Uncharacterized protein (Fragment) OS=Ovis aries PE=4 SV=1 - [W5PGE9_SHEEP]	11.65	3	4	37.7128	5.21143
W5PH95	Uncharacterized protein (Fragment) OS=Ovis aries PE=4 SV=1 - [W5PH95_SHEEP]	13.58	2	4	50.4284	6.60986
W5PSC1	Uncharacterized protein (Fragment) OS=Ovis aries PE=4 SV=1 - [W5PSC1_SHEEP]	4.93	3	1	14.429	7.75244
W5QH04	Uncharacterized protein (Fragment) OS=Ovis aries PE=4 SV=1 - [W5QH04_SHEEP]	2.51	1	1	57.9728	8.71924
E1BH06	Uncharacterized protein OS=Bos taurus GN=C4A PE=1 SV=2 - [E1BH06_BOVIN]	2.58	5	2	192.644	7.43018
F6R3I5	Uncharacterized protein OS=Bos taurus GN=CRISP3 PE=4 SV=1 - [F6R3I5_BOVIN]	4.55	4	1	27.1258	7.94287
G5E5V1	Uncharacterized protein OS=Bos taurus GN=LOC100297594 PE=4 SV=1 - [G5E5V1_BOVIN]	15	6	1	14.4691	6.50732
G3MZJ9	Uncharacterized protein OS=Bos taurus GN=LOC100850808 PE=4 SV=1 - [G3MZJ9_BOVIN]	25	1	1	13.4259	9.34912
E1BN13	Uncharacterized protein OS=Bos taurus GN=PDCD2L PE=4 SV=1 - [E1BN13_BOVIN]	10.38	2	1	40.6538	4.76709
G3MZK7	Uncharacterized protein OS=Bos taurus GN=TNNC2 PE=4 SV=1 - [G3MZK7_BOVIN]	6.6	18	1	11.9826	4.22119
F1MLW8	Uncharacterized protein OS=Bos taurus PE=4 SV=2 - [F1MLW8_BOVIN]	7.73	2	2	24.6082	5.90967
W5PRA1	Uncharacterized protein OS=Ovis aries GN=ACTG2 PE=3 SV=1 - [W5PRA1_SHEEP]	28.46	9	3	41.8498	5.47803
W5NY95	Uncharacterized protein OS=Ovis aries GN=C2 PE=3 SV=1 - [W5NY95_SHEEP]	1.85	4	2	138.308	7.92822
W5NPK5	Uncharacterized protein OS=Ovis aries GN=C3 PE=4 SV=1 - [W5NPK5_SHEEP]	10.26	6	2	73.6313	7.54736
W5P7J8	Uncharacterized protein OS=Ovis aries GN=DST PE=4 SV=1 - [W5P7J8_SHEEP]	0.91	1	1	430.328	4.93213
W5PIG7	Uncharacterized protein OS=Ovis aries GN=ENO1 PE=3 SV=1 - [W5PIG7_SHEEP]	10.16	3	4	48.1657	6.87354
W5PGV0	Uncharacterized protein OS=Ovis aries GN=ITGAM PE=3 SV=1 - [W5PGV0_SHEEP]	0.87	3	1	127.139	8.07471
W5Q6M7	Uncharacterized protein OS=Ovis aries GN=LOC100526780 PE=3 SV=1 - [W5Q6M7_SHEEP]	10.99	13	2	50.2979	5.16064
W5PKC6	Uncharacterized protein OS=Ovis aries GN=LOC101102278 PE=3 SV=1 - [W5PKC6_SHEEP]	9.78	2	1	41.086	5.18604
W5NRH2	Uncharacterized protein OS=Ovis aries GN=LOC101103133 PE=4 SV=1 - [W5NRH2_SHEEP]	25.4	3	2	14.6482	6.97607
W5NQV1	Uncharacterized protein OS=Ovis aries GN=LOC101109599 PE=3 SV=1 - [W5NQV1_SHEEP]	3.79	9	1	31.3025	6.60986
W5PZD0	Uncharacterized protein OS=Ovis aries GN=LOC101110099 PE=4 SV=1 - [W5PZD0_SHEEP]	9.91	1	1	12.5618	9.12939
W5NXP6	Uncharacterized protein OS=Ovis aries GN=LOC101111946 PE=4 SV=1 - [W5NXP6_SHEEP]	13.11	2	1	14.1242	5.12256
W5Q1Y9	Uncharacterized protein OS=Ovis aries GN=LOC101112049 PE=3 SV=1 - [W5Q1Y9_SHEEP]	3.25	5	1	25.8576	7.91357
W5NUD7	Uncharacterized protein OS=Ovis aries GN=LOC101113398 PE=4 SV=1 - [W5NUD7_SHEEP]	3.47	1	1	39.2155	8.1333
W5NRI1	Uncharacterized protein OS=Ovis aries GN=LOC101113831 PE=4 SV=1 - [W5NRI1_SHEEP]	18.09	1	3	74.9562	8.63135
W5P1X4	Uncharacterized protein OS=Ovis aries GN=LOC101114032 PE=4 SV=1 - [W5P1X4_SHEEP]	34.41	1	1	9.67367	7.88428
W5Q6N3	Uncharacterized protein OS=Ovis aries GN=LOC101115115 PE=4 SV=1 - [W5Q6N3_SHEEP]	1.48	1	1	52.7945	8.35303
W5PHS2	Uncharacterized protein OS=Ovis aries GN=LOC101116799 PE=3 SV=1 - [W5PHS2_SHEEP]	11.05	6	2	19.5726	4.75439
W5PHP7	Uncharacterized protein OS=Ovis aries GN=LOC101117146 PE=3 SV=1 - [W5PHP7_SHEEP]	2.21	1	1	50.339	7.54736
W5Q124	Uncharacterized protein OS=Ovis aries GN=LOC101119509 PE=3 SV=1 - [W5Q124_SHEEP]	4.56	1	1	46.5723	5.73193
W5PK74	Uncharacterized protein OS=Ovis aries GN=LOC101122578 PE=4 SV=1 - [W5PK74_SHEEP]	2.41	1	1	42.0977	9.72998
W5NVB2	Uncharacterized protein OS=Ovis aries PE=3 SV=1 - [W5NVB2_SHEEP]	4.76	2	1	18.6387	8.39697
W5NUX8	Uncharacterized protein OS=Ovis aries PE=4 SV=1 - [W5NUX8_SHEEP]	3.37	4	4	169.263	8.29443
W5NVE0	Uncharacterized protein OS=Ovis aries PE=4 SV=1 - [W5NVE0_SHEEP]	1.73	4	1	56.068	7.66455
W5NXN2	Uncharacterized protein OS=Ovis aries PE=4 SV=1 - [W5NXN2_SHEEP]	6.87	2	4	65.3697	5.99854
W5P3B2	Uncharacterized protein OS=Ovis aries PE=4 SV=1 - [W5P3B2_SHEEP]	16.13	1	1	10.083	4.53857
W5P8F9	Uncharacterized protein OS=Ovis aries PE=4 SV=1 - [W5P8F9_SHEEP]	6.69	1	1	28.1301	4.98291
W5P8R7	Uncharacterized protein OS=Ovis aries PE=4 SV=1 - [W5P8R7_SHEEP]	1.34	1	4	271.079	4.90674
W5P9V5	Uncharacterized protein OS=Ovis aries PE=4 SV=1 - [W5P9V5_SHEEP]	11.89	7	7	85.4237	7.75244
W5PSQ7	Uncharacterized protein OS=Ovis aries PE=4 SV=1 - [W5PSQ7_SHEEP]	14.47	1	3	25.1364	6.17627
W5QHZ5	Uncharacterized protein OS=Ovis aries PE=4 SV=1 - [W5QHZ5_SHEEP]	7.44	1	1	26.6444	8.29443
W5QJ98	Uncharacterized protein OS=Ovis aries PE=4 SV=1 - [W5QJ98_SHEEP]	4.83	6	1	16.3846	4.18311
L8I7H2	UTP--glucose-1-phosphate uridylyltransferase (Fragment) OS=Bos mutus GN=M91_21508 PE=4 SV=1 - [L8I7H2_9CETA]	1.78	2	1	56.4785	7.60596
W5PZD1	UTP20, small subunit processome component OS=Ovis aries GN=UTP20 PE=4 SV=1 - [W5PZD1_SHEEP]	1.47	1	1	318.198	7.41553
P31408	V-type proton ATPase subunit B, brain isoform OS=Bos taurus GN=ATP6V1B2 PE=1 SV=3 - [VATB2_BOVIN]	2.94	3	1	56.5409	5.80811
L8IQ50	Vacuolar protein sorting-associated protein 37D (Fragment) OS=Bos mutus GN=M91_01061 PE=4 SV=1 - [L8IQ50_9CETA]	3.26	12	1	20.5808	7.38623
W5P363	Vesicle amine transport 1 OS=Ovis aries GN=VAT1 PE=4 SV=1 - [W5P363_SHEEP]	8.36	1	2	33.8415	8.646
A2P2I3	VH region (Fragment) OS=Ovis aries GN=VH PE=2 SV=1 - [A2P2I3_SHEEP]	11.97	22	2	15.0516	8.77783
L8IXS3	Villin-1 OS=Bos mutus GN=M91_13928 PE=4 SV=1 - [L8IXS3_9CETA]	4.96	1	1	92.7706	5.97314
K4P1S1	Vimentin (Fragment) OS=Ovis aries GN=VIM PE=2 SV=1 - [K4P1S1_SHEEP]	5.15	8	2	45.4449	4.76709
W5PRT4	VPS37D, ESCRT-I subunit OS=Ovis aries GN=VPS37D PE=4 SV=1 - [W5PRT4_SHEEP]	2.29	4	1	28.5597	8.60205
W5PL61	WWC family member 3 OS=Ovis aries GN=WWC3 PE=4 SV=1 - [W5PL61_SHEEP]	0.77	2	1	116.396	5.33838
W5PMT0	Xanthine dehydrogenase OS=Ovis aries GN=XDH PE=4 SV=1 - [W5PMT0_SHEEP]	15.2	4	19	146.531	7.79639
A1YZ34	Xanthine oxidoreductase OS=Capra hircus PE=2 SV=1 - [A1YZ34_CAPHI]	15.15	12	8	146.884	7.73779
W5PZQ3	Zinc finger protein 518A OS=Ovis aries GN=ZNF518A PE=4 SV=1 - [W5PZQ3_SHEEP]	0.54	3	1	166.072	9.20264
W5PU05	Zinc finger ZZ-type containing 3 OS=Ovis aries GN=ZZZ3 PE=4 SV=1 - [W5PU05_SHEEP]	0.88	2	1	102.377	5.71924
